# Supplementary material for: Synthesis, computational docking and molecular dynamics studies of a new class of spiroquinoxalinopyrrolidine embedded chromanone hybrids as potent anti-cholinesterase agents
Source: RSC Adv. 2024 Jun 12;14(26):18815–31. doi: 10.1039/d4ra02432j (PMC11167517; doi:10.1039/d4ra02432j)
Supplement: RA-014-D4RA02432J-s002 [file RA-014-D4RA02432J-s002.cif]

# Electronic Supplementary Material (ESI) for RSC Advances.
# This journal is © The Royal Society of Chemistry 2024

####################################################################### 
# 
# This file contains crystal structure data downloaded from the 
# Cambridge Structural Database (CSD) hosted by the Cambridge 
# Crystallographic Data Centre (CCDC).
# 
# Full information about CCDC data access policies and citation 
# guidelines are available at http://www.ccdc.cam.ac.uk/access/V1 
# 
# Audit and citation data items may have been added by the CCDC. 
# Please retain this information to preserve the provenance of 
# this file and to allow appropriate attribution of the data. 
# 
#######################################################################

data_shelx
_audit_block_doi                 10.5517/ccdc.csd.cc29dm1d
_database_code_depnum_ccdc_archive 'CCDC 2127283'
loop_
_citation_id
_citation_doi
_citation_year
1 10.1016/j.molstruc.2023.136189 2023
loop_
_audit_author_name
_audit_author_address
'Necmi Dege'
;Ondokuz Mayis University
Turkey
;
_audit_update_record             
;
2021-12-08 deposited with the CCDC.	2024-05-23 downloaded from the CCDC.
;

_audit_creation_method           SHELXL-2018/3
_shelx_SHELXL_version_number     2018/3
_chemical_name_systematic        ?
_chemical_name_common            ?
_chemical_melting_point          ?
_chemical_formula_moiety         ?
_chemical_formula_sum            'C40 H31 N3 O3'
_chemical_formula_weight         601.68

loop_
_atom_type_symbol
_atom_type_description
_atom_type_scat_dispersion_real
_atom_type_scat_dispersion_imag
_atom_type_scat_source
C C 0.0033 0.0016 'International Tables Vol C Tables 4.2.6.8 and 6.1.1.4'
H H 0.0000 0.0000 'International Tables Vol C Tables 4.2.6.8 and 6.1.1.4'
N N 0.0061 0.0033 'International Tables Vol C Tables 4.2.6.8 and 6.1.1.4'
O O 0.0106 0.0060 'International Tables Vol C Tables 4.2.6.8 and 6.1.1.4'

_space_group_crystal_system      monoclinic
_space_group_IT_number           14
_space_group_name_H-M_alt        'P 21/n'
_space_group_name_Hall           '-P 2yn'

_shelx_space_group_comment       
;
The symmetry employed for this shelxl refinement is uniquely defined
by the following loop, which should always be used as a source of
symmetry information in preference to the above space-group names.
They are only intended as comments.
;

loop_
_space_group_symop_operation_xyz
'x, y, z'
'-x+1/2, y+1/2, -z+1/2'
'-x, -y, -z'
'x-1/2, -y-1/2, z-1/2'

_cell_length_a                   13.4850(18)
_cell_length_b                   11.0322(14)
_cell_length_c                   21.808(3)
_cell_angle_alpha                90
_cell_angle_beta                 104.878(4)
_cell_angle_gamma                90
_cell_volume                     3135.6(7)
_cell_formula_units_Z            4
_cell_measurement_temperature    293(2)
_cell_measurement_reflns_used    ?
_cell_measurement_theta_min      ?
_cell_measurement_theta_max      ?

_exptl_crystal_description       ?
_exptl_crystal_colour            ?
_exptl_crystal_density_meas      ?
_exptl_crystal_density_method    ?
_exptl_crystal_density_diffrn    1.275
_exptl_crystal_F_000             1264
_exptl_transmission_factor_min   ?
_exptl_transmission_factor_max   ?
_exptl_crystal_size_max          ?
_exptl_crystal_size_mid          ?
_exptl_crystal_size_min          ?
_exptl_absorpt_coefficient_mu    0.081
_shelx_estimated_absorpt_T_min   ?
_shelx_estimated_absorpt_T_max   ?
_exptl_absorpt_correction_type   ?
_exptl_absorpt_correction_T_min  ?
_exptl_absorpt_correction_T_max  ?
_exptl_absorpt_process_details   ?
_exptl_absorpt_special_details   ?
_diffrn_ambient_temperature      293(2)
_diffrn_radiation_wavelength     0.71073
_diffrn_radiation_type           MoK\a
_diffrn_source                   ?
_diffrn_measurement_device_type  ?
_diffrn_measurement_method       ?
_diffrn_detector_area_resol_mean ?
_diffrn_reflns_number            36001
_diffrn_reflns_av_unetI/netI     0.1081
_diffrn_reflns_av_R_equivalents  0.1023
_diffrn_reflns_limit_h_min       -14
_diffrn_reflns_limit_h_max       16
_diffrn_reflns_limit_k_min       -13
_diffrn_reflns_limit_k_max       13
_diffrn_reflns_limit_l_min       -26
_diffrn_reflns_limit_l_max       26
_diffrn_reflns_theta_min         1.612
_diffrn_reflns_theta_max         26.000
_diffrn_reflns_theta_full        25.242
_diffrn_measured_fraction_theta_max 0.994
_diffrn_measured_fraction_theta_full 0.996
_diffrn_reflns_Laue_measured_fraction_max 0.994
_diffrn_reflns_Laue_measured_fraction_full 0.996
_diffrn_reflns_point_group_measured_fraction_max 0.994
_diffrn_reflns_point_group_measured_fraction_full 0.996
_reflns_number_total             6130
_reflns_number_gt                3390
_reflns_threshold_expression     'I > 2\s(I)'
_reflns_Friedel_coverage         0.000
_reflns_Friedel_fraction_max     .
_reflns_Friedel_fraction_full    .

_reflns_special_details          
;
 Reflections were merged by SHELXL according to the crystal
 class for the calculation of statistics and refinement.
 
 _reflns_Friedel_fraction is defined as the number of unique
 Friedel pairs measured divided by the number that would be
 possible theoretically, ignoring centric projections and
 systematic absences.
;

_computing_data_collection       ?
_computing_cell_refinement       ?
_computing_data_reduction        ?
_computing_structure_solution    'SHELXT 2018/2 (Sheldrick, 2018)'
_computing_structure_refinement  'SHELXL-2018/3 (Sheldrick, 2018)'
_computing_molecular_graphics    ?
_computing_publication_material  ?
_refine_special_details          ?
_refine_ls_structure_factor_coef Fsqd
_refine_ls_matrix_type           full
_refine_ls_weighting_scheme      calc
_refine_ls_weighting_details     
'w=1/[\s^2^(Fo^2^)+(0.0433P)^2^+3.1510P] where P=(Fo^2^+2Fc^2^)/3'
_atom_sites_solution_primary     ?
_atom_sites_solution_secondary   ?
_atom_sites_solution_hydrogens   mixed
_refine_ls_hydrogen_treatment    mixed
_refine_ls_extinction_method     none
_refine_ls_extinction_coef       .
_refine_ls_number_reflns         6130
_refine_ls_number_parameters     420
_refine_ls_number_restraints     0
_refine_ls_R_factor_all          0.1739
_refine_ls_R_factor_gt           0.0909
_refine_ls_wR_factor_ref         0.1948
_refine_ls_wR_factor_gt          0.1640
_refine_ls_goodness_of_fit_ref   1.129
_refine_ls_restrained_S_all      1.129
_refine_ls_shift/su_max          0.000
_refine_ls_shift/su_mean         0.000

loop_
_atom_site_label
_atom_site_type_symbol
_atom_site_fract_x
_atom_site_fract_y
_atom_site_fract_z
_atom_site_U_iso_or_equiv
_atom_site_adp_type
_atom_site_occupancy
_atom_site_site_symmetry_order
_atom_site_calc_flag
_atom_site_refinement_flags_posn
_atom_site_refinement_flags_adp
_atom_site_refinement_flags_occupancy
_atom_site_disorder_assembly
_atom_site_disorder_group
O2 O 0.67299(19) 0.2219(2) 0.38852(12) 0.0470(7) Uani 1 1 d . . . . .
O3 O 0.8908(2) 0.4876(3) 0.42205(13) 0.0572(8) Uani 1 1 d . . . . .
N2 N 0.6062(2) 0.2699(3) 0.52877(14) 0.0375(7) Uani 1 1 d . . . . .
N3 N 0.4243(2) 0.3296(3) 0.43207(15) 0.0421(8) Uani 1 1 d . . . . .
N1 N 0.7459(3) 0.5037(3) 0.53677(16) 0.0411(9) Uani 1 1 d . . . . .
O1 O 1.0760(3) -0.0791(3) 0.61816(15) 0.0788(10) Uani 1 1 d . . . . .
C33 C 0.6033(3) 0.3552(3) 0.48721(16) 0.0312(8) Uani 1 1 d . . . . .
C19 C 0.7538(3) 0.2274(3) 0.44583(17) 0.0385(9) Uani 1 1 d . . . . .
H19A H 0.813264 0.184956 0.439325 0.046 Uiso 1 1 calc R U . . .
H19B H 0.731800 0.185723 0.479224 0.046 Uiso 1 1 calc R U . . .
C27 C 0.6366(3) 0.5209(3) 0.42715(17) 0.0371(9) Uani 1 1 d . . . . .
C17 C 0.7850(2) 0.3566(3) 0.46745(16) 0.0312(8) Uani 1 1 d . . . . .
C32 C 0.5119(3) 0.3854(3) 0.43950(16) 0.0339(9) Uani 1 1 d . . . . .
C8 C 0.8685(3) 0.3610(3) 0.53130(16) 0.0353(9) Uani 1 1 d . . . . .
H8 H 0.921942 0.416482 0.525246 0.042 Uiso 1 1 calc R U . . .
C20 C 0.7671(3) 0.3761(3) 0.34848(18) 0.0410(10) Uani 1 1 d . . . . .
C18 C 0.8212(3) 0.4137(3) 0.41294(18) 0.0390(9) Uani 1 1 d . . . . .
C9 C 0.8178(3) 0.4217(3) 0.57831(17) 0.0399(9) Uani 1 1 d . . . . .
H9 H 0.779673 0.361145 0.595932 0.048 Uiso 1 1 calc R U . . .
C31 C 0.5344(3) 0.4882(3) 0.40287(17) 0.0381(9) Uani 1 1 d . . . . .
C34 C 0.5145(3) 0.2084(3) 0.52293(17) 0.0373(9) Uani 1 1 d . . . . .
C26 C 0.6924(3) 0.4360(3) 0.48066(17) 0.0341(9) Uani 1 1 d . . . . .
C39 C 0.4250(3) 0.2373(3) 0.47493(18) 0.0392(9) Uani 1 1 d . . . . .
C5 C 0.9209(3) 0.2423(3) 0.55434(17) 0.0389(9) Uani 1 1 d . . . . .
C25 C 0.6945(3) 0.2827(4) 0.33927(19) 0.0466(10) Uani 1 1 d . . . . .
C2 C 1.0208(3) 0.0238(4) 0.59705(19) 0.0509(11) Uani 1 1 d . . . . .
C11 C 0.8586(3) 0.4974(4) 0.6917(2) 0.0519(11) Uani 1 1 d . . . . .
C30 C 0.4706(3) 0.5530(4) 0.35385(19) 0.0513(11) Uani 1 1 d . . . . .
H30 H 0.402510 0.530156 0.337442 0.062 Uiso 1 1 calc R U . . .
C28 C 0.6754(3) 0.6222(3) 0.4036(2) 0.0489(11) Uani 1 1 d . . . . .
H28 H 0.742932 0.646633 0.420266 0.059 Uiso 1 1 calc R U . . .
C4 C 1.0148(3) 0.2127(4) 0.54282(17) 0.0455(10) Uani 1 1 d . . . . .
H4 H 1.045382 0.266824 0.520549 0.055 Uiso 1 1 calc R U . . .
C21 C 0.7828(4) 0.4325(4) 0.2951(2) 0.0586(12) Uani 1 1 d . . . . .
H21 H 0.830292 0.495139 0.299931 0.070 Uiso 1 1 calc R U . . .
C10 C 0.8932(3) 0.4872(4) 0.63217(18) 0.0531(11) Uani 1 1 d . . . . .
H10A H 0.958220 0.444533 0.641562 0.064 Uiso 1 1 calc R U . . .
H10B H 0.904801 0.568096 0.617980 0.064 Uiso 1 1 calc R U . . .
C6 C 0.8799(3) 0.1579(4) 0.5870(2) 0.0534(11) Uani 1 1 d . . . . .
H6 H 0.816441 0.174145 0.594613 0.064 Uiso 1 1 calc R U . . .
C29 C 0.5106(4) 0.6523(4) 0.3300(2) 0.0642(13) Uani 1 1 d . . . . .
H29 H 0.469326 0.696950 0.296987 0.077 Uiso 1 1 calc R U . . .
C3 C 1.0636(3) 0.1046(4) 0.56377(19) 0.0555(12) Uani 1 1 d . . . . .
H3 H 1.126052 0.086656 0.555180 0.067 Uiso 1 1 calc R U . . .
C36 C 0.4214(4) 0.0502(4) 0.5592(2) 0.0588(12) Uani 1 1 d . . . . .
H36 H 0.419621 -0.013434 0.586870 0.071 Uiso 1 1 calc R U . . .
C38 C 0.3352(3) 0.1710(4) 0.4711(2) 0.0545(11) Uani 1 1 d . . . . .
H38 H 0.275775 0.189821 0.440061 0.065 Uiso 1 1 calc R U . . .
C35 C 0.5094(3) 0.1137(3) 0.56511(19) 0.0503(11) Uani 1 1 d . . . . .
H35 H 0.567039 0.094431 0.597427 0.060 Uiso 1 1 calc R U . . .
C7 C 0.9283(3) 0.0496(4) 0.6091(2) 0.0583(12) Uani 1 1 d . . . . .
H7 H 0.898422 -0.004521 0.631813 0.070 Uiso 1 1 calc R U . . .
C010 C 0.6112(4) 0.6857(4) 0.3548(2) 0.0608(13) Uani 1 1 d . . . . .
H010 H 0.636599 0.753019 0.338220 0.073 Uiso 1 1 calc R U . . .
C37 C 0.3342(4) 0.0793(4) 0.5124(3) 0.0648(13) Uani 1 1 d . . . . .
H37 H 0.274107 0.035567 0.509167 0.078 Uiso 1 1 calc R U . . .
C24 C 0.6421(4) 0.2482(4) 0.2787(2) 0.0718(14) Uani 1 1 d . . . . .
H24 H 0.594196 0.185787 0.273186 0.086 Uiso 1 1 calc R U . . .
C22 C 0.7294(5) 0.3979(5) 0.2349(2) 0.0829(17) Uani 1 1 d . . . . .
H22 H 0.740529 0.437473 0.199613 0.099 Uiso 1 1 calc R U . . .
C23 C 0.6598(5) 0.3046(6) 0.2274(2) 0.0882(17) Uani 1 1 d . . . . .
H23 H 0.624667 0.280106 0.186801 0.106 Uiso 1 1 calc R U . . .
C16 C 0.8103(4) 0.5960(5) 0.7072(3) 0.0885(17) Uani 1 1 d . . . . .
H16 H 0.799503 0.663119 0.680508 0.106 Uiso 1 1 calc R U . . .
C12 C 0.8713(4) 0.4007(6) 0.7333(3) 0.0918(17) Uani 1 1 d . . . . .
H12 H 0.903040 0.331194 0.723408 0.110 Uiso 1 1 calc R U . . .
C15 C 0.7764(5) 0.5986(8) 0.7630(4) 0.112(2) Uani 1 1 d . . . . .
H15 H 0.743792 0.667366 0.772922 0.135 Uiso 1 1 calc R U . . .
C14 C 0.7904(5) 0.5038(10) 0.8016(4) 0.116(3) Uani 1 1 d . . . . .
H14 H 0.766628 0.506607 0.837983 0.139 Uiso 1 1 calc R U . . .
C13 C 0.8395(6) 0.4013(8) 0.7888(3) 0.119(2) Uani 1 1 d . . . . .
H13 H 0.850756 0.335213 0.816175 0.142 Uiso 1 1 calc R U . . .
C1 C 1.0417(5) -0.1546(5) 0.6607(3) 0.133(3) Uani 1 1 d . . . . .
H1A H 0.978491 -0.192881 0.638970 0.199 Uiso 1 1 calc R U . . .
H1B H 1.030704 -0.106803 0.695193 0.199 Uiso 1 1 calc R U . . .
H1C H 1.092445 -0.215506 0.677030 0.199 Uiso 1 1 calc R U . . .
H1 H 0.707(3) 0.536(4) 0.5532(19) 0.056(14) Uiso 1 1 d . . . . .

loop_
_atom_site_aniso_label
_atom_site_aniso_U_11
_atom_site_aniso_U_22
_atom_site_aniso_U_33
_atom_site_aniso_U_23
_atom_site_aniso_U_13
_atom_site_aniso_U_12
O2 0.0426(16) 0.0427(16) 0.0539(17) -0.0058(14) 0.0093(14) -0.0053(13)
O3 0.0470(18) 0.0665(19) 0.0663(19) 0.0015(15) 0.0291(14) -0.0187(16)
N2 0.0350(19) 0.0341(17) 0.0479(19) 0.0038(15) 0.0185(15) 0.0031(15)
N3 0.0311(19) 0.0401(19) 0.058(2) -0.0035(17) 0.0163(15) -0.0034(16)
N1 0.038(2) 0.0377(19) 0.053(2) -0.0079(17) 0.0219(18) 0.0022(17)
O1 0.086(2) 0.075(2) 0.087(2) 0.0121(19) 0.0420(19) 0.045(2)
C33 0.031(2) 0.0262(19) 0.041(2) -0.0014(17) 0.0175(17) 0.0051(17)
C19 0.036(2) 0.037(2) 0.046(2) 0.0018(18) 0.0158(19) 0.0022(18)
C27 0.044(3) 0.0256(19) 0.051(2) 0.0006(17) 0.0281(19) 0.0071(18)
C17 0.030(2) 0.0270(19) 0.042(2) 0.0014(16) 0.0200(17) 0.0038(16)
C32 0.031(2) 0.029(2) 0.048(2) -0.0053(17) 0.0209(18) 0.0014(18)
C8 0.030(2) 0.038(2) 0.042(2) -0.0028(17) 0.0162(17) -0.0053(17)
C20 0.044(2) 0.038(2) 0.047(2) 0.0038(19) 0.0230(19) 0.012(2)
C18 0.035(2) 0.038(2) 0.051(2) 0.0012(19) 0.0226(19) 0.004(2)
C9 0.035(2) 0.044(2) 0.044(2) -0.0063(19) 0.0170(18) 0.0017(19)
C31 0.034(2) 0.038(2) 0.048(2) -0.0002(19) 0.0200(19) 0.0057(19)
C34 0.038(2) 0.031(2) 0.050(2) -0.0046(18) 0.025(2) -0.0019(18)
C26 0.033(2) 0.0266(19) 0.048(2) 0.0004(18) 0.0198(17) 0.0004(17)
C39 0.035(2) 0.033(2) 0.057(2) -0.0078(19) 0.025(2) -0.0024(18)
C5 0.031(2) 0.044(2) 0.044(2) -0.0023(19) 0.0130(18) 0.0035(19)
C25 0.045(3) 0.047(3) 0.048(3) 0.000(2) 0.013(2) 0.012(2)
C2 0.056(3) 0.048(3) 0.051(3) -0.002(2) 0.018(2) 0.019(2)
C11 0.037(2) 0.065(3) 0.051(3) -0.018(2) 0.007(2) -0.004(2)
C30 0.047(3) 0.054(3) 0.054(3) 0.007(2) 0.014(2) 0.013(2)
C28 0.051(3) 0.032(2) 0.074(3) 0.005(2) 0.035(2) 0.006(2)
C4 0.036(2) 0.059(3) 0.045(2) 0.000(2) 0.0177(18) 0.007(2)
C21 0.071(3) 0.057(3) 0.054(3) 0.011(2) 0.027(2) 0.015(2)
C10 0.043(2) 0.065(3) 0.055(3) -0.013(2) 0.018(2) -0.010(2)
C6 0.041(3) 0.053(3) 0.074(3) 0.009(2) 0.030(2) 0.015(2)
C29 0.086(4) 0.054(3) 0.056(3) 0.022(2) 0.024(3) 0.028(3)
C3 0.041(3) 0.076(3) 0.056(3) -0.002(2) 0.023(2) 0.019(2)
C36 0.068(3) 0.036(2) 0.086(3) 0.004(2) 0.046(3) -0.009(2)
C38 0.039(3) 0.039(2) 0.091(3) -0.009(2) 0.027(2) -0.007(2)
C35 0.058(3) 0.040(2) 0.060(3) 0.007(2) 0.029(2) 0.000(2)
C7 0.057(3) 0.050(3) 0.077(3) 0.013(2) 0.034(2) 0.013(2)
C010 0.075(4) 0.045(3) 0.077(3) 0.016(2) 0.046(3) 0.011(3)
C37 0.049(3) 0.045(3) 0.115(4) -0.011(3) 0.047(3) -0.011(2)
C24 0.078(3) 0.067(3) 0.061(3) -0.009(3) 0.000(3) 0.008(3)
C22 0.115(5) 0.090(4) 0.049(3) 0.018(3) 0.030(3) 0.029(4)
C23 0.112(5) 0.093(4) 0.049(3) 0.001(3) 0.001(3) 0.015(4)
C16 0.085(4) 0.096(4) 0.085(4) -0.021(3) 0.023(3) 0.017(3)
C12 0.102(4) 0.097(4) 0.080(4) 0.001(4) 0.030(3) 0.005(4)
C15 0.095(5) 0.147(7) 0.097(5) -0.048(5) 0.027(4) 0.023(5)
C14 0.086(5) 0.182(9) 0.088(5) -0.040(6) 0.035(4) -0.026(5)
C13 0.146(7) 0.140(7) 0.073(4) 0.010(4) 0.033(4) -0.033(6)
C1 0.149(6) 0.100(5) 0.186(7) 0.080(5) 0.110(6) 0.082(4)

_geom_special_details            
;
 All esds (except the esd in the dihedral angle between two l.s. planes)
 are estimated using the full covariance matrix.  The cell esds are taken
 into account individually in the estimation of esds in distances, angles
 and torsion angles; correlations between esds in cell parameters are only
 used when they are defined by crystal symmetry.  An approximate (isotropic)
 treatment of cell esds is used for estimating esds involving l.s. planes.
;

loop_
_geom_bond_atom_site_label_1
_geom_bond_atom_site_label_2
_geom_bond_distance
_geom_bond_site_symmetry_2
_geom_bond_publ_flag
O2 C25 1.359(5) . ?
O2 C19 1.433(4) . ?
O3 C18 1.220(4) . ?
N2 C33 1.300(4) . ?
N2 C34 1.387(4) . ?
N3 C32 1.304(4) . ?
N3 C39 1.381(5) . ?
N1 C26 1.456(5) . ?
N1 C9 1.458(5) . ?
N1 H1 0.79(4) . ?
O1 C2 1.371(5) . ?
O1 C1 1.411(6) . ?
C33 C32 1.434(5) . ?
C33 C26 1.533(5) . ?
C19 C17 1.526(5) . ?
C19 H19A 0.9700 . ?
C19 H19B 0.9700 . ?
C27 C28 1.388(5) . ?
C27 C31 1.391(5) . ?
C27 C26 1.534(5) . ?
C17 C18 1.532(5) . ?
C17 C8 1.551(5) . ?
C17 C26 1.610(5) . ?
C32 C31 1.464(5) . ?
C8 C5 1.511(5) . ?
C8 C9 1.526(5) . ?
C8 H8 0.9800 . ?
C20 C21 1.383(5) . ?
C20 C25 1.399(5) . ?
C20 C18 1.468(5) . ?
C9 C10 1.524(5) . ?
C9 H9 0.9800 . ?
C31 C30 1.386(5) . ?
C34 C35 1.405(5) . ?
C34 C39 1.417(5) . ?
C39 C38 1.399(5) . ?
C5 C6 1.372(5) . ?
C5 C4 1.392(5) . ?
C25 C24 1.382(6) . ?
C2 C3 1.367(6) . ?
C2 C7 1.369(5) . ?
C11 C16 1.354(6) . ?
C11 C12 1.382(7) . ?
C11 C10 1.492(5) . ?
C30 C29 1.381(6) . ?
C30 H30 0.9300 . ?
C28 C010 1.377(6) . ?
C28 H28 0.9300 . ?
C4 C3 1.382(5) . ?
C4 H4 0.9300 . ?
C21 C22 1.379(6) . ?
C21 H21 0.9300 . ?
C10 H10A 0.9700 . ?
C10 H10B 0.9700 . ?
C6 C7 1.388(5) . ?
C6 H6 0.9300 . ?
C29 C010 1.375(6) . ?
C29 H29 0.9300 . ?
C3 H3 0.9300 . ?
C36 C35 1.356(6) . ?
C36 C37 1.383(6) . ?
C36 H36 0.9300 . ?
C38 C37 1.356(6) . ?
C38 H38 0.9300 . ?
C35 H35 0.9300 . ?
C7 H7 0.9300 . ?
C010 H010 0.9300 . ?
C37 H37 0.9300 . ?
C24 C23 1.356(7) . ?
C24 H24 0.9300 . ?
C22 C23 1.374(7) . ?
C22 H22 0.9300 . ?
C23 H23 0.9300 . ?
C16 C15 1.407(8) . ?
C16 H16 0.9300 . ?
C12 C13 1.384(8) . ?
C12 H12 0.9300 . ?
C15 C14 1.325(9) . ?
C15 H15 0.9300 . ?
C14 C13 1.374(9) . ?
C14 H14 0.9300 . ?
C13 H13 0.9300 . ?
C1 H1A 0.9600 . ?
C1 H1B 0.9600 . ?
C1 H1C 0.9600 . ?

loop_
_geom_angle_atom_site_label_1
_geom_angle_atom_site_label_2
_geom_angle_atom_site_label_3
_geom_angle
_geom_angle_site_symmetry_1
_geom_angle_site_symmetry_3
_geom_angle_publ_flag
C25 O2 C19 113.5(3) . . ?
C33 N2 C34 115.1(3) . . ?
C32 N3 C39 114.6(3) . . ?
C26 N1 C9 108.1(3) . . ?
C26 N1 H1 112(3) . . ?
C9 N1 H1 114(3) . . ?
C2 O1 C1 117.9(3) . . ?
N2 C33 C32 122.7(3) . . ?
N2 C33 C26 127.0(3) . . ?
C32 C33 C26 110.2(3) . . ?
O2 C19 C17 113.4(3) . . ?
O2 C19 H19A 108.9 . . ?
C17 C19 H19A 108.9 . . ?
O2 C19 H19B 108.9 . . ?
C17 C19 H19B 108.9 . . ?
H19A C19 H19B 107.7 . . ?
C28 C27 C31 119.9(4) . . ?
C28 C27 C26 128.0(3) . . ?
C31 C27 C26 112.1(3) . . ?
C19 C17 C18 105.1(3) . . ?
C19 C17 C8 112.7(3) . . ?
C18 C17 C8 112.4(3) . . ?
C19 C17 C26 113.5(3) . . ?
C18 C17 C26 109.4(3) . . ?
C8 C17 C26 103.9(3) . . ?
N3 C32 C33 124.3(3) . . ?
N3 C32 C31 127.3(3) . . ?
C33 C32 C31 108.4(3) . . ?
C5 C8 C9 114.2(3) . . ?
C5 C8 C17 116.2(3) . . ?
C9 C8 C17 105.6(3) . . ?
C5 C8 H8 106.8 . . ?
C9 C8 H8 106.8 . . ?
C17 C8 H8 106.8 . . ?
C21 C20 C25 117.6(4) . . ?
C21 C20 C18 122.2(4) . . ?
C25 C20 C18 120.2(3) . . ?
O3 C18 C20 121.2(3) . . ?
O3 C18 C17 122.2(3) . . ?
C20 C18 C17 116.6(3) . . ?
N1 C9 C10 113.0(3) . . ?
N1 C9 C8 101.3(3) . . ?
C10 C9 C8 113.6(3) . . ?
N1 C9 H9 109.5 . . ?
C10 C9 H9 109.5 . . ?
C8 C9 H9 109.5 . . ?
C30 C31 C27 121.2(3) . . ?
C30 C31 C32 130.2(4) . . ?
C27 C31 C32 108.5(3) . . ?
N2 C34 C35 119.7(4) . . ?
N2 C34 C39 121.9(3) . . ?
C35 C34 C39 118.4(3) . . ?
N1 C26 C33 116.8(3) . . ?
N1 C26 C27 111.5(3) . . ?
C33 C26 C27 100.5(3) . . ?
N1 C26 C17 100.9(3) . . ?
C33 C26 C17 111.2(3) . . ?
C27 C26 C17 116.6(3) . . ?
N3 C39 C38 119.4(4) . . ?
N3 C39 C34 121.5(3) . . ?
C38 C39 C34 119.2(4) . . ?
C6 C5 C4 116.2(3) . . ?
C6 C5 C8 122.9(3) . . ?
C4 C5 C8 120.9(3) . . ?
O2 C25 C24 117.3(4) . . ?
O2 C25 C20 122.2(3) . . ?
C24 C25 C20 120.5(4) . . ?
C3 C2 C7 119.8(4) . . ?
C3 C2 O1 116.8(4) . . ?
C7 C2 O1 123.4(4) . . ?
C16 C11 C12 116.3(5) . . ?
C16 C11 C10 123.7(5) . . ?
C12 C11 C10 119.9(4) . . ?
C29 C30 C31 118.3(4) . . ?
C29 C30 H30 120.9 . . ?
C31 C30 H30 120.9 . . ?
C010 C28 C27 118.3(4) . . ?
C010 C28 H28 120.9 . . ?
C27 C28 H28 120.9 . . ?
C3 C4 C5 121.4(4) . . ?
C3 C4 H4 119.3 . . ?
C5 C4 H4 119.3 . . ?
C22 C21 C20 121.4(5) . . ?
C22 C21 H21 119.3 . . ?
C20 C21 H21 119.3 . . ?
C11 C10 C9 114.2(3) . . ?
C11 C10 H10A 108.7 . . ?
C9 C10 H10A 108.7 . . ?
C11 C10 H10B 108.7 . . ?
C9 C10 H10B 108.7 . . ?
H10A C10 H10B 107.6 . . ?
C5 C6 C7 123.3(4) . . ?
C5 C6 H6 118.3 . . ?
C7 C6 H6 118.3 . . ?
C010 C29 C30 120.4(4) . . ?
C010 C29 H29 119.8 . . ?
C30 C29 H29 119.8 . . ?
C2 C3 C4 120.5(4) . . ?
C2 C3 H3 119.7 . . ?
C4 C3 H3 119.7 . . ?
C35 C36 C37 120.5(4) . . ?
C35 C36 H36 119.7 . . ?
C37 C36 H36 119.7 . . ?
C37 C38 C39 120.4(4) . . ?
C37 C38 H38 119.8 . . ?
C39 C38 H38 119.8 . . ?
C36 C35 C34 120.7(4) . . ?
C36 C35 H35 119.6 . . ?
C34 C35 H35 119.6 . . ?
C2 C7 C6 118.8(4) . . ?
C2 C7 H7 120.6 . . ?
C6 C7 H7 120.6 . . ?
C29 C010 C28 121.9(4) . . ?
C29 C010 H010 119.0 . . ?
C28 C010 H010 119.0 . . ?
C38 C37 C36 120.8(4) . . ?
C38 C37 H37 119.6 . . ?
C36 C37 H37 119.6 . . ?
C23 C24 C25 120.5(5) . . ?
C23 C24 H24 119.8 . . ?
C25 C24 H24 119.8 . . ?
C23 C22 C21 119.7(5) . . ?
C23 C22 H22 120.2 . . ?
C21 C22 H22 120.2 . . ?
C24 C23 C22 120.3(5) . . ?
C24 C23 H23 119.8 . . ?
C22 C23 H23 119.8 . . ?
C11 C16 C15 121.1(6) . . ?
C11 C16 H16 119.5 . . ?
C15 C16 H16 119.5 . . ?
C11 C12 C13 123.8(6) . . ?
C11 C12 H12 118.1 . . ?
C13 C12 H12 118.1 . . ?
C14 C15 C16 120.6(7) . . ?
C14 C15 H15 119.7 . . ?
C16 C15 H15 119.7 . . ?
C15 C14 C13 121.2(7) . . ?
C15 C14 H14 119.4 . . ?
C13 C14 H14 119.4 . . ?
C14 C13 C12 117.1(7) . . ?
C14 C13 H13 121.5 . . ?
C12 C13 H13 121.5 . . ?
O1 C1 H1A 109.5 . . ?
O1 C1 H1B 109.5 . . ?
H1A C1 H1B 109.5 . . ?
O1 C1 H1C 109.5 . . ?
H1A C1 H1C 109.5 . . ?
H1B C1 H1C 109.5 . . ?

loop_
_geom_torsion_atom_site_label_1
_geom_torsion_atom_site_label_2
_geom_torsion_atom_site_label_3
_geom_torsion_atom_site_label_4
_geom_torsion
_geom_torsion_site_symmetry_1
_geom_torsion_site_symmetry_2
_geom_torsion_site_symmetry_3
_geom_torsion_site_symmetry_4
_geom_torsion_publ_flag
C34 N2 C33 C32 1.1(5) . . . . ?
C34 N2 C33 C26 -178.4(3) . . . . ?
C25 O2 C19 C17 55.8(4) . . . . ?
O2 C19 C17 C18 -60.2(4) . . . . ?
O2 C19 C17 C8 177.0(3) . . . . ?
O2 C19 C17 C26 59.3(4) . . . . ?
C39 N3 C32 C33 0.7(5) . . . . ?
C39 N3 C32 C31 -178.2(3) . . . . ?
N2 C33 C32 N3 -1.6(5) . . . . ?
C26 C33 C32 N3 178.0(3) . . . . ?
N2 C33 C32 C31 177.4(3) . . . . ?
C26 C33 C32 C31 -3.0(4) . . . . ?
C19 C17 C8 C5 12.5(4) . . . . ?
C18 C17 C8 C5 -106.1(3) . . . . ?
C26 C17 C8 C5 135.8(3) . . . . ?
C19 C17 C8 C9 -115.2(3) . . . . ?
C18 C17 C8 C9 126.2(3) . . . . ?
C26 C17 C8 C9 8.1(3) . . . . ?
C21 C20 C18 O3 -8.2(5) . . . . ?
C25 C20 C18 O3 173.7(3) . . . . ?
C21 C20 C18 C17 171.1(3) . . . . ?
C25 C20 C18 C17 -7.0(5) . . . . ?
C19 C17 C18 O3 -145.7(3) . . . . ?
C8 C17 C18 O3 -22.7(5) . . . . ?
C26 C17 C18 O3 92.1(4) . . . . ?
C19 C17 C18 C20 35.0(4) . . . . ?
C8 C17 C18 C20 158.0(3) . . . . ?
C26 C17 C18 C20 -87.2(4) . . . . ?
C26 N1 C9 C10 168.6(3) . . . . ?
C26 N1 C9 C8 46.6(3) . . . . ?
C5 C8 C9 N1 -160.4(3) . . . . ?
C17 C8 C9 N1 -31.5(3) . . . . ?
C5 C8 C9 C10 78.1(4) . . . . ?
C17 C8 C9 C10 -153.0(3) . . . . ?
C28 C27 C31 C30 2.1(5) . . . . ?
C26 C27 C31 C30 -179.6(3) . . . . ?
C28 C27 C31 C32 -175.3(3) . . . . ?
C26 C27 C31 C32 3.1(4) . . . . ?
N3 C32 C31 C30 2.0(6) . . . . ?
C33 C32 C31 C30 -177.0(4) . . . . ?
N3 C32 C31 C27 179.0(3) . . . . ?
C33 C32 C31 C27 0.0(4) . . . . ?
C33 N2 C34 C35 179.4(3) . . . . ?
C33 N2 C34 C39 0.1(5) . . . . ?
C9 N1 C26 C33 80.0(4) . . . . ?
C9 N1 C26 C27 -165.2(3) . . . . ?
C9 N1 C26 C17 -40.7(3) . . . . ?
N2 C33 C26 N1 -55.2(5) . . . . ?
C32 C33 C26 N1 125.2(3) . . . . ?
N2 C33 C26 C27 -176.0(3) . . . . ?
C32 C33 C26 C27 4.4(3) . . . . ?
N2 C33 C26 C17 59.9(4) . . . . ?
C32 C33 C26 C17 -119.7(3) . . . . ?
C28 C27 C26 N1 49.1(5) . . . . ?
C31 C27 C26 N1 -129.0(3) . . . . ?
C28 C27 C26 C33 173.6(3) . . . . ?
C31 C27 C26 C33 -4.5(4) . . . . ?
C28 C27 C26 C17 -66.1(5) . . . . ?
C31 C27 C26 C17 115.8(3) . . . . ?
C19 C17 C26 N1 141.0(3) . . . . ?
C18 C17 C26 N1 -101.9(3) . . . . ?
C8 C17 C26 N1 18.3(3) . . . . ?
C19 C17 C26 C33 16.4(4) . . . . ?
C18 C17 C26 C33 133.5(3) . . . . ?
C8 C17 C26 C33 -106.3(3) . . . . ?
C19 C17 C26 C27 -98.0(3) . . . . ?
C18 C17 C26 C27 19.1(4) . . . . ?
C8 C17 C26 C27 139.3(3) . . . . ?
C32 N3 C39 C38 -179.7(3) . . . . ?
C32 N3 C39 C34 0.5(5) . . . . ?
N2 C34 C39 N3 -0.9(5) . . . . ?
C35 C34 C39 N3 179.7(3) . . . . ?
N2 C34 C39 C38 179.3(3) . . . . ?
C35 C34 C39 C38 -0.1(5) . . . . ?
C9 C8 C5 C6 40.4(5) . . . . ?
C17 C8 C5 C6 -83.0(4) . . . . ?
C9 C8 C5 C4 -140.0(3) . . . . ?
C17 C8 C5 C4 96.6(4) . . . . ?
C19 O2 C25 C24 157.0(3) . . . . ?
C19 O2 C25 C20 -22.6(5) . . . . ?
C21 C20 C25 O2 -179.6(3) . . . . ?
C18 C20 C25 O2 -1.5(5) . . . . ?
C21 C20 C25 C24 0.8(5) . . . . ?
C18 C20 C25 C24 178.9(4) . . . . ?
C1 O1 C2 C3 170.3(5) . . . . ?
C1 O1 C2 C7 -7.9(7) . . . . ?
C27 C31 C30 C29 -0.8(6) . . . . ?
C32 C31 C30 C29 175.8(4) . . . . ?
C31 C27 C28 C010 -2.1(5) . . . . ?
C26 C27 C28 C010 179.9(3) . . . . ?
C6 C5 C4 C3 -0.5(6) . . . . ?
C8 C5 C4 C3 179.9(3) . . . . ?
C25 C20 C21 C22 -0.3(6) . . . . ?
C18 C20 C21 C22 -178.4(4) . . . . ?
C16 C11 C10 C9 -95.8(5) . . . . ?
C12 C11 C10 C9 81.3(5) . . . . ?
N1 C9 C10 C11 91.8(4) . . . . ?
C8 C9 C10 C11 -153.5(4) . . . . ?
C4 C5 C6 C7 1.4(6) . . . . ?
C8 C5 C6 C7 -179.0(4) . . . . ?
C31 C30 C29 C010 -0.3(6) . . . . ?
C7 C2 C3 C4 0.7(6) . . . . ?
O1 C2 C3 C4 -177.6(4) . . . . ?
C5 C4 C3 C2 -0.5(6) . . . . ?
N3 C39 C38 C37 179.5(4) . . . . ?
C34 C39 C38 C37 -0.7(5) . . . . ?
C37 C36 C35 C34 -1.5(6) . . . . ?
N2 C34 C35 C36 -178.2(3) . . . . ?
C39 C34 C35 C36 1.2(5) . . . . ?
C3 C2 C7 C6 0.2(6) . . . . ?
O1 C2 C7 C6 178.3(4) . . . . ?
C5 C6 C7 C2 -1.3(7) . . . . ?
C30 C29 C010 C28 0.2(7) . . . . ?
C27 C28 C010 C29 1.0(6) . . . . ?
C39 C38 C37 C36 0.4(6) . . . . ?
C35 C36 C37 C38 0.7(7) . . . . ?
O2 C25 C24 C23 -179.8(4) . . . . ?
C20 C25 C24 C23 -0.2(7) . . . . ?
C20 C21 C22 C23 -0.6(7) . . . . ?
C25 C24 C23 C22 -0.8(8) . . . . ?
C21 C22 C23 C24 1.2(8) . . . . ?
C12 C11 C16 C15 0.5(8) . . . . ?
C10 C11 C16 C15 177.8(5) . . . . ?
C16 C11 C12 C13 -1.2(8) . . . . ?
C10 C11 C12 C13 -178.5(5) . . . . ?
C11 C16 C15 C14 -0.4(10) . . . . ?
C16 C15 C14 C13 0.9(11) . . . . ?
C15 C14 C13 C12 -1.4(11) . . . . ?
C11 C12 C13 C14 1.6(10) . . . . ?

loop_
_geom_hbond_atom_site_label_D
_geom_hbond_atom_site_label_H
_geom_hbond_atom_site_label_A
_geom_hbond_distance_DH
_geom_hbond_distance_HA
_geom_hbond_distance_DA
_geom_hbond_angle_DHA
_geom_hbond_site_symmetry_A
_geom_hbond_publ_flag
C19 H19A O1 0.97 2.48 3.397(5) 158.6 3_756 yes
C19 H19B N2 0.97 2.42 3.050(5) 122.6 . yes
C8 H8 O3 0.98 2.32 2.843(4) 112.7 . yes
C9 H9 N2 0.98 2.62 3.245(5) 121.7 . yes
N1 H1 N3 0.79(4) 2.40(4) 3.149(5) 160(4) 3_666 yes

_refine_diff_density_max         0.241
_refine_diff_density_min         -0.222
_refine_diff_density_rms         0.049

_shelx_res_file                  
;
TITL necmi19_1_0m_a.res in P2(1)/n
    shelx.res
    created by SHELXL-2018/3 at 17:17:06 on 08-Dec-2021
CELL  0.71073  13.4850  11.0322  21.8081   90.000  104.878   90.000
ZERR     4.00   0.0018   0.0014   0.0029    0.000    0.004    0.000
LATT   1
SYMM  1/2 - X, 1/2 + Y, 1/2 - Z
SFAC  C    H    N    O
UNIT  160 124 12 12
MERG   2
OMIT    -4.00  52.00
OMIT     0   0   2
MORE -1
EQIV $1 -x+2, -y, -z+1
HTAB C19 O1_$1
HTAB C19 N2
HTAB C8 O3
HTAB C9 N2
EQIV $2 -x+1, -y+1, -z+1
HTAB N1 N3_$2
FMAP   2
PLAN    5
ACTA
BOND   $H
CONF
L.S.  25
WGHT    0.043300    3.151000
FVAR       0.49176
O2    4    0.672991    0.221892    0.388518    11.00000    0.04257    0.04270 =
         0.05390   -0.00583    0.00927   -0.00528
O3    4    0.890784    0.487582    0.422053    11.00000    0.04697    0.06645 =
         0.06628    0.00155    0.02914   -0.01872
N2    3    0.606185    0.269913    0.528766    11.00000    0.03502    0.03409 =
         0.04785    0.00375    0.01850    0.00305
N3    3    0.424326    0.329610    0.432066    11.00000    0.03110    0.04009 =
         0.05784   -0.00348    0.01631   -0.00337
N1    3    0.745915    0.503658    0.536774    11.00000    0.03839    0.03768 =
         0.05294   -0.00792    0.02193    0.00224
O1    4    1.075959   -0.079144    0.618160    11.00000    0.08597    0.07487 =
         0.08651    0.01212    0.04195    0.04484
C33   1    0.603289    0.355183    0.487208    11.00000    0.03142    0.02617 =
         0.04064   -0.00140    0.01752    0.00508
C19   1    0.753803    0.227415    0.445831    11.00000    0.03580    0.03669 =
         0.04588    0.00178    0.01584    0.00225
AFIX  23
H19A  2    0.813264    0.184956    0.439325    11.00000   -1.20000
H19B  2    0.731800    0.185723    0.479224    11.00000   -1.20000
AFIX   0
C27   1    0.636600    0.520865    0.427147    11.00000    0.04352    0.02562 =
         0.05099    0.00056    0.02809    0.00708
C17   1    0.784959    0.356607    0.467455    11.00000    0.03019    0.02700 =
         0.04232    0.00135    0.02001    0.00376
C32   1    0.511856    0.385383    0.439496    11.00000    0.03098    0.02902 =
         0.04751   -0.00526    0.02086    0.00143
C8    1    0.868492    0.361010    0.531305    11.00000    0.02950    0.03823 =
         0.04186   -0.00283    0.01616   -0.00533
AFIX  13
H8    2    0.921942    0.416482    0.525246    11.00000   -1.20000
AFIX   0
C20   1    0.767052    0.376053    0.348475    11.00000    0.04418    0.03786 =
         0.04718    0.00384    0.02297    0.01190
C18   1    0.821196    0.413664    0.412935    11.00000    0.03489    0.03759 =
         0.05098    0.00117    0.02264    0.00369
C9    1    0.817791    0.421750    0.578310    11.00000    0.03538    0.04420 =
         0.04388   -0.00632    0.01699    0.00170
AFIX  13
H9    2    0.779673    0.361145    0.595932    11.00000   -1.20000
AFIX   0
C31   1    0.534380    0.488250    0.402869    11.00000    0.03395    0.03780 =
         0.04787   -0.00019    0.02003    0.00565
C34   1    0.514532    0.208408    0.522930    11.00000    0.03812    0.03087 =
         0.05032   -0.00456    0.02465   -0.00191
C26   1    0.692435    0.436047    0.480665    11.00000    0.03262    0.02656 =
         0.04834    0.00042    0.01976    0.00037
C39   1    0.424961    0.237276    0.474932    11.00000    0.03505    0.03288 =
         0.05698   -0.00778    0.02505   -0.00241
C5    1    0.920919    0.242333    0.554345    11.00000    0.03080    0.04398 =
         0.04388   -0.00228    0.01301    0.00346
C25   1    0.694533    0.282676    0.339268    11.00000    0.04508    0.04729 =
         0.04780   -0.00024    0.01284    0.01182
C2    1    1.020754    0.023817    0.597045    11.00000    0.05578    0.04832 =
         0.05118   -0.00249    0.01825    0.01892
C11   1    0.858576    0.497410    0.691690    11.00000    0.03721    0.06478 =
         0.05135   -0.01786    0.00721   -0.00444
C30   1    0.470552    0.553012    0.353851    11.00000    0.04681    0.05351 =
         0.05386    0.00730    0.01354    0.01257
AFIX  43
H30   2    0.402510    0.530156    0.337442    11.00000   -1.20000
AFIX   0
C28   1    0.675368    0.622199    0.403582    11.00000    0.05118    0.03187 =
         0.07403    0.00458    0.03509    0.00570
AFIX  43
H28   2    0.742932    0.646633    0.420266    11.00000   -1.20000
AFIX   0
C4    1    1.014815    0.212720    0.542821    11.00000    0.03649    0.05938 =
         0.04475    0.00003    0.01774    0.00723
AFIX  43
H4    2    1.045382    0.266824    0.520549    11.00000   -1.20000
AFIX   0
C21   1    0.782752    0.432504    0.295107    11.00000    0.07116    0.05663 =
         0.05389    0.01069    0.02696    0.01530
AFIX  43
H21   2    0.830292    0.495139    0.299931    11.00000   -1.20000
AFIX   0
C10   1    0.893181    0.487240    0.632169    11.00000    0.04268    0.06459 =
         0.05490   -0.01315    0.01753   -0.00975
AFIX  23
H10A  2    0.958220    0.444533    0.641562    11.00000   -1.20000
H10B  2    0.904801    0.568096    0.617980    11.00000   -1.20000
AFIX   0
C6    1    0.879883    0.157947    0.586968    11.00000    0.04132    0.05347 =
         0.07382    0.00870    0.02993    0.01496
AFIX  43
H6    2    0.816441    0.174145    0.594613    11.00000   -1.20000
AFIX   0
C29   1    0.510607    0.652344    0.330013    11.00000    0.08551    0.05405 =
         0.05646    0.02151    0.02420    0.02761
AFIX  43
H29   2    0.469326    0.696950    0.296987    11.00000   -1.20000
AFIX   0
C3    1    1.063591    0.104609    0.563775    11.00000    0.04086    0.07553 =
         0.05585   -0.00230    0.02300    0.01945
AFIX  43
H3    2    1.126052    0.086656    0.555180    11.00000   -1.20000
AFIX   0
C36   1    0.421368    0.050218    0.559208    11.00000    0.06837    0.03621 =
         0.08632    0.00380    0.04634   -0.00906
AFIX  43
H36   2    0.419621   -0.013434    0.586870    11.00000   -1.20000
AFIX   0
C38   1    0.335170    0.170952    0.471114    11.00000    0.03901    0.03927 =
         0.09097   -0.00882    0.02726   -0.00712
AFIX  43
H38   2    0.275775    0.189821    0.440061    11.00000   -1.20000
AFIX   0
C35   1    0.509407    0.113740    0.565106    11.00000    0.05770    0.04010 =
         0.06048    0.00714    0.02872    0.00036
AFIX  43
H35   2    0.567039    0.094431    0.597427    11.00000   -1.20000
AFIX   0
C7    1    0.928272    0.049588    0.609147    11.00000    0.05698    0.04957 =
         0.07736    0.01293    0.03386    0.01338
AFIX  43
H7    2    0.898422   -0.004521    0.631813    11.00000   -1.20000
AFIX   0
C010  1    0.611171    0.685657    0.354833    11.00000    0.07462    0.04514 =
         0.07738    0.01619    0.04627    0.01117
AFIX  43
H010  2    0.636599    0.753019    0.338220    11.00000   -1.20000
AFIX   0
C37   1    0.334165    0.079345    0.512385    11.00000    0.04897    0.04475 =
         0.11529   -0.01121    0.04740   -0.01076
AFIX  43
H37   2    0.274107    0.035567    0.509167    11.00000   -1.20000
AFIX   0
C24   1    0.642052    0.248186    0.278735    11.00000    0.07790    0.06719 =
         0.06073   -0.00871    0.00038    0.00762
AFIX  43
H24   2    0.594196    0.185787    0.273186    11.00000   -1.20000
AFIX   0
C22   1    0.729426    0.397897    0.234914    11.00000    0.11462    0.09016 =
         0.04868    0.01837    0.02957    0.02864
AFIX  43
H22   2    0.740529    0.437473    0.199613    11.00000   -1.20000
AFIX   0
C23   1    0.659799    0.304634    0.227361    11.00000    0.11170    0.09266 =
         0.04923    0.00059    0.00060    0.01540
AFIX  43
H23   2    0.624667    0.280106    0.186801    11.00000   -1.20000
AFIX   0
C16   1    0.810348    0.595990    0.707198    11.00000    0.08503    0.09614 =
         0.08476   -0.02141    0.02252    0.01726
AFIX  43
H16   2    0.799503    0.663119    0.680508    11.00000   -1.20000
AFIX   0
C12   1    0.871273    0.400678    0.733285    11.00000    0.10168    0.09719 =
         0.08001    0.00069    0.02956    0.00518
AFIX  43
H12   2    0.903040    0.331194    0.723408    11.00000   -1.20000
AFIX   0
C15   1    0.776375    0.598551    0.763010    11.00000    0.09489    0.14704 =
         0.09673   -0.04816    0.02689    0.02316
AFIX  43
H15   2    0.743792    0.667366    0.772922    11.00000   -1.20000
AFIX   0
C14   1    0.790404    0.503751    0.801576    11.00000    0.08556    0.18166 =
         0.08798   -0.04022    0.03476   -0.02553
AFIX  43
H14   2    0.766628    0.506607    0.837983    11.00000   -1.20000
AFIX   0
C13   1    0.839451    0.401269    0.788762    11.00000    0.14593    0.13974 =
         0.07291    0.00977    0.03269   -0.03270
AFIX  43
H13   2    0.850756    0.335213    0.816175    11.00000   -1.20000
AFIX   0
C1    1    1.041661   -0.154610    0.660739    11.00000    0.14903    0.09971 =
         0.18608    0.07996    0.11049    0.08227
AFIX 137
H1A   2    0.978491   -0.192881    0.638970    11.00000   -1.50000
H1B   2    1.030704   -0.106803    0.695193    11.00000   -1.50000
H1C   2    1.092445   -0.215506    0.677030    11.00000   -1.50000
AFIX   0
H1    2    0.707326    0.536240    0.553199    11.00000    0.05641
HKLF    4


REM  necmi19_1_0m_a.res in P2(1)/n
REM wR2 = 0.1948, GooF = S = 1.129, Restrained GooF = 1.129 for all data
REM R1 = 0.0909 for 3390 Fo > 4sig(Fo) and 0.1739 for all 6130 data
REM 420 parameters refined using 0 restraints

END

WGHT      0.0433      3.1583

REM Highest difference peak  0.241,  deepest hole -0.222,  1-sigma level  0.049
Q1    1   0.3548  0.1671  0.5197  11.00000  0.05    0.24
Q2    1   1.0242  0.0205  0.5309  11.00000  0.05    0.21
Q3    1   0.4511  0.2466  0.5209  11.00000  0.05    0.21
Q4    1   0.4149  0.2645  0.3977  11.00000  0.05    0.20
Q5    1   0.7731  0.6839  0.7340  11.00000  0.05    0.19
;
_shelx_res_checksum              16348
